# Supplementary material for: The Novel-miR-659/SPP1 Interaction Regulates Fat Deposition in Castrated Male Pigs
Source: Animals (Basel). 2022 Apr 7;12(8):944. doi: 10.3390/ani12080944 (PMC9031235; doi:10.3390/ani12080944)
Supplement: Supplementary file 1 [file animals-12-00944-s001.zip]

Archive with 1 entries (1 files):
- animals-1595731-supplementary.pdf
